# Supplementary material for: Vagus Nerve Stimulation Attenuates Acute Skeletal Muscle Injury Induced by Hepatic Ischemia/Reperfusion Injury in Rats
Source: Front Pharmacol. 2022 Jan 3;12:756997. doi: 10.3389/fphar.2021.756997 (PMC8762262; doi:10.3389/fphar.2021.756997)
Supplement: Supplementary file 2 [file DataSheet4.ZIP › Supplemental materials 1/data.xlsx]

## Sheet: Sheet1
	CK	MM-CK	LDH	TNF-α	IL-6	IL-1β	MDA	MPO	SOD	GSH	TOS	T-AOC	OSI	Bax/β-Tubulin	Bcl-2/β-Tubulin	Cleaved caspase3/β-Tubulin	Cleaved PARP/β-Tubulin	SIRT1/β-Tubulin	Ac-p53/β-Tubulin	Ac-FOXO1/β-Tubulin	HE Histological Scoring	TUNEL-positivt cells(%)
sham sample1	366.162	4.70511	931.551	111.688	149.353	40.492	1.421	8.982	79.996	3.002	3.02	20.84	14.473	0.103197	0.765306	0.111283	0.124236	0.647532	0.0613479	0.215441	0	1.14
sham sample2	378.358	3.98358	484.248	84.272	108.942	39.792	0.701	7.301	63.916	3.465	3.14	19.64	16.003	0.108737	0.731077	0.0974619	0.0891846	0.641344	0.0610051	0.22963	0.33	1.04
sham sample3	556.79	4.99541	465.901	94.222	156.485	45.354	1.04	9.779	57.084	3.007	3.2	25.29	12.654	0.109565	0.725776	0.0992236	0.117857	0.67477	0.0514979	0.240283	0.67	0.96
sham sample4	469.534	3.09627	1043.31	131.292	129.9	43.525	1.837	9.513	61.342	4.354	3.12	24.11	12.936	0.108349	0.725065	0.286264	0.159402	0.668752	0.0687686	0.280721	0.33	1.73
sham sample5	350.195	3.53566	932.299	93.378	134.3	50.461	0.906	8.496	74.195	4.489	2.96	16.59	17.829	0.145637	0.73214	0.0987309	0.137126	0.64833	0.0392138	0.281064	0.67	0.78
sham sample6	402.197	2.80798	842.812	114.407	117.642	45.724	1.733	7.345	63.97	2.816	2.91	17.29	16.827	0.0524993	0.729413	0.25461	0.112169	0.764618	0.0687255	0.336591	0.33	0.98
I/R sample1	4043.02	6.38128	6007.28	199.519	294.838	81.186	4.005	19.425	25.494	1.532	5.35	14.44	37.021	0.747633	0.265662	0.635024	0.469006	0.0960071	0.429757	0.988834	5.67	20.61
I/R sample2	5629.34	7.64623	6156.03	169.295	243.804	91.885	5.594	20.133	19.417	2.019	4.85	11.81	41.036	0.748441	0.270974	0.594302	0.491818	0.0948276	0.472394	0.931084	5.67	21.79
I/R sample3	3426.25	10.8106	4137.06	201.91	363.107	115.651	5.253	18.23	25.863	1.043	4.28	8.01	53.473	0.742794	0.184203	0.603113	0.496284	0.113879	0.433386	1.0055	5.33	23.43
I/R sample4	3220.69	9.39559	4920.21	165.498	284.098	102.284	4.048	19.159	34.972	1.965	4.46	10	44.645	0.66078	0.1419	0.636478	0.393316	0.148939	0.400007	1.00787	5	18.49
I/R sample5	4059.09	8.02263	4982.06	196.552	344.71	118.85	3.243	21.018	26.656	2.428	4	10.58	37.842	0.660856	0.196163	0.54293	0.478665	0.166101	0.434942	0.922883	5	18.31
I/R sample6	3811.38	9.00009	5992.53	155.411	278.272	93.797	4.069	24.204	31.651	1.264	4.17	8.56	48.744	0.798352	0.140827	0.671499	0.567763	0.0635947	0.607758	1.03756	4.67	19.51
VNS sample1	2300.85	6.61982	2042.38	155.934	242.858	67.845	3.512	11.947	50.991	2.265	3.34	18.39	18.187	0.497705	0.449035	0.366095	0.236262	0.29948	0.202381	0.645612	2.67	8.55
VNS sample2	2721.99	6.42881	2125.36	145.13	250.443	61.038	2.04	10.664	46.118	2.874	2.88	16.18	17.794	0.405839	0.522694	0.395541	0.273022	0.251925	0.178506	0.626374	2	8.02
VNS sample3	1699.77	7.4229	1241.98	134.204	210.122	61.895	2.273	13.496	53.884	2.247	2.57	17.93	14.343	0.366245	0.547146	0.381804	0.169892	0.275369	0.156758	0.472988	2.67	9.17
VNS sample4	2969.84	4.19993	1388.89	128.409	218.472	59.134	3.059	9.779	35.112	2.82	3.64	15.9	22.912	0.451465	0.417321	0.503554	0.238992	0.405	0.27	0.618	2.67	8.33
VNS sample5	1515.45	6.73992	2620.2	137.638	184.435	76.26	2.378	12.566	47.086	2.285	3.2	19.07	16.775	0.446369	0.382726	0.321217	0.193779	0.345143	0.189061	0.675125	2.67	5.97
VNS sample6	2494.8	5.0629	1637.2	157.509	235.312	70.357	2.873	10.531	52.703	2.707	3	14.92	20.112	0.428467	0.442084	0.489418	0.353469	0.303071	0.180764	0.561606	2.33	8.11

## Sheet: HE Histological scoring
Sham			I/R			VNS
1-1	0		1-1	6		1-1	2
1-2	0		1-2	6		1-2	3
1-3	0		1-3	5		1-3	3
2-1	1		2-1	6		2-1	2
2-2	0		2-2	6		2-2	2
2-3	0		2-3	5		2-3	2
3-1	1		3-1	6		3-1	3
3-2	1		3-2	5		3-2	3
3-3	0		3-3	5		3-3	2
4-1	1		4-1	6		4-1	4
4-2	0		4-2	5		4-2	2
4-3	0		4-3	4		4-3	2
5-1	0		5-1	5		5-1	3
5-2	1		5-2	5		5-2	3
5-3	1		5-3	5		5-3	2
6-1	1		6-1	5		6-1	3
6-2	0		6-2	4		6-2	2
6-3	0		6-3	5		6-3	2

## Sheet: TUNEL-positivt cells(%)
Sham	(%)		I/R	(%)		VNS	(%)
1-1	1.43		1-1	24.62		1-1	8.33
1-2	1.25		1-2	18.30		1-2	7.50
1-3	0.74		1-3	18.92		1-3	9.33
2-1	0		2-1	22.34		2-1	7.73
2-2	2.5		2-2	23.53		2-2	8.00
2-3	0.625		2-3	19.50		2-3	8.33
3-1	1.92		3-1	25.50		3-1	10.00
3-2	0.96		3-2	20.00		3-2	7.5
3-3	0		3-3	24.78		3-3	10.00
4-1	0.69		4-1	25.56		4-1	8.00
4-2	2.23		4-2	16.83		4-2	9.00
4-3	2.27		4-3	23.08		4-3	8.00
5-1	0		5-1	19.64		5-1	5.45
5-2	1.56		5-2	19.23		5-2	5.45
5-3	0.78		5-3	16.07		5-3	7.00
6-1	0.78		6-1	16.07		6-1	8.75
6-2	2.17		6-2	22.92		6-2	10.77
6-3	0		6-3	19.53		6-3	4.80
