# Supplementary material for: Vagus Nerve Stimulation Attenuates Acute Skeletal Muscle Injury Induced by Hepatic Ischemia/Reperfusion Injury in Rats
Source: Front Pharmacol. 2022 Jan 3;12:756997. doi: 10.3389/fphar.2021.756997 (PMC8762262; doi:10.3389/fphar.2021.756997)
Supplement: Supplementary file 3 [file DataSheet1.ZIP]

Archive with 19 entries (18 files):
- IR/
- IR/1-1.jpg
- IR/1-2.jpg
- IR/1-3.jpg
- IR/2-1.jpg
- IR/2-2.jpg
- IR/2-3.jpg
- IR/3-1.jpg
- IR/3-2.jpg
- IR/3-3.jpg
- IR/4-1.jpg
- IR/4-2.jpg
- IR/4-3.jpg
- IR/5-1.jpg
- IR/5-2.jpg
- IR/5-3.jpg
- IR/6-1.jpg
- IR/6-2.jpg
- IR/6-3.jpg
