# Supplementary material for: Vagus Nerve Stimulation Attenuates Acute Skeletal Muscle Injury Induced by Hepatic Ischemia/Reperfusion Injury in Rats
Source: Front Pharmacol. 2022 Jan 3;12:756997. doi: 10.3389/fphar.2021.756997 (PMC8762262; doi:10.3389/fphar.2021.756997)
Supplement: Supplementary file 4 [file DataSheet2.ZIP]

Archive with 19 entries (18 files):
- Sham/
- Sham/1-1.jpg
- Sham/1-2.jpg
- Sham/1-3.jpg
- Sham/2-1.jpg
- Sham/2-2.jpg
- Sham/2-3.jpg
- Sham/3-1.jpg
- Sham/3-2.jpg
- Sham/3-3.jpg
- Sham/4-1.jpg
- Sham/4-2.jpg
- Sham/4-3.jpg
- Sham/5-1.jpg
- Sham/5-2.jpg
- Sham/5-3.jpg
- Sham/6-1.jpg
- Sham/6-2.jpg
- Sham/6-3.jpg
